# Supplementary material for: Incidence of and factors associated with brimonidine allergy
Source: PLoS One. 2025 Jun 2;20(6):e0325319. doi: 10.1371/journal.pone.0325319 (PMC12129204; doi:10.1371/journal.pone.0325319)
Supplement: S1 File — (XLSX) [file pone.0325319.s001.xlsx]

## Sheet: Sheet1
study_id	brimaller_new	tear	antihis	steroid	dur_brim_wk
1	1	1	0	0	62
2	1	1	1	1	34
3	1	1	0	1	32
4	1	1	0	0	25
5	1	1	0	1	88
6	1	1	0	1	66
7	1	0	0	1	181
8	1	0	0	1	15
9	1	1	0	0	19
10	1	1	0	1	28
11	1	1	0	1	2
12	1	1	0	0	29
13	1	1	0	1	85
14	1	1	0	0	29
15	1	0	0	1	3
16	1	0	0	0	10
17	1	1	0	0	10
18	1	1	1	1	15
19	1	0	0	1	22
20	1	1	0	1	22
21	1	0	0	1	26
22	1	1	0	0	74
23	1	0	0	0	35
24	1	0	0	1	13
25	1	1	0	0	85
26	1	1	0	1	154
27	1	1	0	1	21
28	1	1	0	1	17
29	1	1	0	1	42
30	1	0	0	1	95
31	1	1	0	1	51
32	1	1	0	0	1
33	1	1	0	1	49
34	1	1	0	1	11
35	1	1	0	1	20
36	1	1	0	1	15
37	1	0	0	0	1
38	1	1	0	0	6
39	1	1	0	1	159
40	1	1	0	0	8
41	1	1	0	0	0
42	1	1	0	0	38
43	1	1	0	0	15
44	1	1	1	1	38
45	1	1	0	0	83
46	1	0	1	1	13
47	1	1	0	1	55
48	1	1	0	0	24
49	1	0	0	0	30
50	1	1	0	1	15
51	1	0	0	0	4
52	1	0	0	0	45
53	1	1	0	1	62
54	1	0	0	1	80
55	1	1	0	0	32
56	1	0	0	1	71
57	1	0	0	0	17
58	1	1	0	0	38
59	1	0	0	0	53
60	1	1	1	0	103
61	1	1	0	0	48
62	1	1	0	0	21
63	1	1	0	1	30
64	1	1	0	1	10
65	1	1	0	1	17
66	1	1	0	0	189
67	1	0	0	0	62
68	1	1	0	0	27
69	1	1	0	1	50
70	1	1	0	1	92
71	1	1	0	0	8
72	1	1	0	1	193
73	1	0	1	1	43
74	1	0	0	1	49
75	1	1	0	0	61
76	1	0	0	1	41
77	1	0	0	1	62
78	1	1	0	0	5
79	1	1	0	1	78
80	1	0	0	0	12
81	1	1	0	1	26
82	1	1	0	0	345
83	1	0	0	0	60
84	1	1	0	0	239
85	1	1	0	1	86
86	1	1	0	1	53
87	1	1	0	0	189
88	1	1	0	1	9
89	1	1	0	0	18
90	1	0	1	1	92
91	1	1	0	0	34
92	1	0	0	0	111
93	1	1	0	0	62
94	1	1	0	0	22
95	1	1	0	1	19
96	1	0	0	1	9
97	1	1	0	1	11
98	1	1	0	0	251
99	1	1	0	1	143
100	1	0	0	1	1
101	1	1	0	0	39
102	1	0	0	1	60
103	1	1	0	1	133
104	1	1	0	0	2
105	1	1	0	0	30
106	1	0	0	0	57
107	1	1	0	0	9
108	1	1	0	0	4
109	1	1	0	1	3
110	1	1	0	0	110
111	1	1	0	1	21
112	1	1	0	1	7
113	1	0	1	0	26
114	1	1	0	0	8
115	1	0	0	0	188
116	1	1	0	1	25
117	1	1	0	1	114
118	1	1	0	1	18
119	1	1	0	0	24
120	1	1	0	1	38
121	1	1	1	1	12
122	1	1	0	0	19
123	1	1	0	0	32
124	1	1	0	1	125
125	1	1	0	0	17
126	1	1	0	1	19
127	1	1	0	0	41
128	1	1	0	0	38
129	1	1	0	0	18
130	1	1	0	0	165
131	1	1	0	0	104
132	1	0	0	1	108
133	1	1	0	0	115
134	1	1	0	0	13
135	1	1	0	1	9
136	1	0	0	1	30
137	1	1	1	0	132
138	1	1	0	0	35
139	1	1	0	1	103
140	1	1	0	0	47
141	1	0	1	1	109
142	1	0	1	0	67
143	1	0	0	1	4
144	1	0	0	0	13
145	1	1	1	1	19
146	1	1	0	0	28
147	1	1	0	0	86
148	1	0	0	1	72
149	1	0	0	0	13
150	1	1	0	1	72
151	1	1	0	0	17
152	1	1	0	1	83
153	1	0	1	1	24
154	1	0	0	0	0
155	1	1	0	0	737
156	1	1	0	0	13
157	1	1	1	0	3
201	0	0	0	0	18
202	0	0	0	0	123
203	0	0	0	0	107
204	0	0	0	0	88
205	0	0	0	0	61
206	0	0	0	0	23
207	0	0	0	0	33
208	0	0	0	0	1
209	0	0	0	0	214
210	0	0	0	0	174
211	0	0	0	0	53
212	0	0	0	0	3
213	0	0	0	0	153
214	0	0	0	0	87
215	0	0	0	0	299
216	0	0	0	0	736
217	0	0	0	0	97
218	0	0	0	0	40
219	0	0	0	0	155
220	0	0	0	0	5
221	0	0	0	0	90
222	0	0	0	0	453
223	0	0	0	0	4
224	0	0	0	0	80
225	0	0	0	0	65
226	0	0	0	0	18
227	0	0	0	0	14
228	0	0	0	0	48
229	0	0	0	0	3
230	0	0	0	0	232
231	0	0	0	0	159
232	0	0	0	0	11
233	0	0	0	0	234
234	0	0	0	0	124
235	0	0	0	0	5
236	0	0	0	0	102
237	0	0	0	0	7
238	0	0	0	0	299
239	0	0	0	0	277
240	0	0	0	0	458
241	0	0	0	0	69
242	0	0	0	0	87
243	0	0	0	0	187
244	0	0	0	0	0
245	0	0	0	0	131
246	0	0	0	0	142
247	0	0	0	0	170
248	0	0	0	0	39
249	0	0	0	0	60
250	0	0	0	0	171
251	0	0	0	0	11
252	0	0	0	0	98
253	0	0	0	0	228
254	0	0	0	0	108
255	0	0	0	0	10
256	0	0	0	0	78
257	0	0	0	0	1
258	0	0	0	0	96
259	0	0	0	0	50
260	0	0	0	0	6
261	0	0	0	0	209
262	0	0	0	0	193
263	0	0	0	0	13
264	0	0	0	0	54
265	0	0	0	0	69
266	0	0	0	0	182
267	0	0	0	0	315
268	0	0	0	0	70
269	0	0	0	0	17
270	0	0	0	0	104
271	0	0	0	0	143
272	0	0	0	0	371
273	0	0	0	0	310
274	0	0	0	0	127
275	0	0	0	0	159
276	0	0	0	0	8
277	0	0	0	0	53
278	0	0	0	0	54
279	0	0	0	0	169
280	0	0	0	0	3
281	0	0	0	0	50
282	0	0	0	0	11
283	0	0	0	0	214
284	0	0	0	0	38
285	0	0	0	0	119
286	0	0	0	0	267
287	0	0	0	0	400
288	0	0	0	0	90
289	0	0	0	0	89
290	0	0	0	0	12
291	0	0	0	0	8
292	0	0	0	0	224
293	0	0	0	0	104
294	0	0	0	0	4
295	0	0	0	0	143
296	0	0	0	0	410
297	0	0	0	0	100
298	0	0	0	0	28
299	0	0	0	0	388
300	0	0	0	0	215
301	0	0	0	0	238
302	0	0	0	0	119
303	0	0	0	0	92
304	0	0	0	0	45
305	0	0	0	0	51
306	0	0	0	0	215
307	0	0	0	0	111
308	0	0	0	0	13
309	0	0	0	0	118
310	0	0	0	0	269
311	0	0	0	0	67
312	0	0	0	0	190
313	0	0	0	0	114
314	0	0	0	0	501
315	0	0	0	0	37
316	0	0	0	0	29
317	0	0	0	0	134
318	0	0	0	0	613
319	0	0	0	0	116
320	0	0	0	0	64
321	0	0	0	0	8
322	0	0	0	0	139
323	0	0	0	0	1
324	0	0	0	0	219
325	0	0	0	0	89
326	0	0	0	0	211
327	0	0	0	0	233
328	0	0	0	0	205
329	0	0	0	0	199
330	0	0	0	0	11
331	0	0	0	0	1
332	0	0	0	0	223
333	0	0	0	0	752
334	0	0	0	0	254
335	0	0	0	0	81
336	0	0	0	0	22
337	0	0	0	0	31
338	0	0	0	0	53
339	0	0	0	0	236
340	0	0	0	0	98
341	0	0	0	0	54
342	0	0	0	0	353
343	0	0	0	0	228
344	0	0	0	0	33
345	0	0	0	0	16
346	0	0	0	0	51
347	0	0	0	0	31
348	0	0	0	0	228
349	0	0	0	0	32
350	0	0	0	0	245
351	0	0	0	0	183
352	0	0	0	0	216
353	0	0	0	0	491
354	0	0	0	0	235
355	0	0	0	0	229
356	0	0	0	0	225
357	0	0	0	0	155
